# Supplementary material for: Computational Insights into Reproductive Toxicity: Clustering, Mechanism Analysis, and Predictive Models
Source: Int J Mol Sci. 2024 Jul 22;25(14):7978. doi: 10.3390/ijms25147978 (PMC11277225; doi:10.3390/ijms25147978)
Supplement: Supplementary file 1 [file ijms-25-07978-s001.zip]

Archive with 4 entries (4 files):
- Table S1.csv
- Table S2.csv
- Table S3.csv
- Table S4.csv
