# Supplementary material for: Computational Insights into Reproductive Toxicity: Clustering, Mechanism Analysis, and Predictive Models
Source: Int J Mol Sci. 2024 Jul 22;25(14):7978. doi: 10.3390/ijms25147978 (PMC11277225; doi:10.3390/ijms25147978)
Supplement: Supplementary file 1 [file ijms-25-07978-s001.zip › Table S1.csv]

Smiles	V1	V2	V3	cluster	is_representative
CCC(C)OC(=O)N1CCCCC1CCO	1.752576048	-7.623725592	22.46779385	1	FALSE
CC1(C)NC(=O)NC1=O	8.42056868	11.33969007	21.8534808	1	TRUE
CC(C)OC1=CC(N2N=C(OC2=O)C(C)(C)C)=C(Cl)C=C1Cl	-24.49896261	36.05761293	-14.77198251	2	FALSE
CC1(C)C(C=C(Cl)Cl)C1C(=O)OC(C#N)C1=CC=C(F)C(OC2=CC=CC=C2)=C1	27.24171326	-22.99794602	-28.31280942	3	FALSE
CN(C)S(=O)(=O)N1C(=NC(Cl)=C1C1=CC=C(C)C=C1)C#N	-20.240773	-9.091399535	-13.64721093	2	FALSE
COC1=CC(OC)=NC(NC(=O)NS(=O)(=O)C2=C(C=CC(NC=O)=C2)C(=O)N(C)C)=N1	20.24016928	40.57798576	3.408049949	2	FALSE
O[Sn](C1CCCCC1)(C1CCCCC1)C1CCCCC1	14.28686724	-15.17006426	30.87828239	1	FALSE
CCCCOC(=O)C1=C(C=CC=C1)C(=O)OCC1=CC=CC=C1	49.89521289	-22.43545434	-22.01365861	3	FALSE
ClC1=C(Cl)C2(Cl)C3COS(=O)OCC3C1(Cl)C2(Cl)Cl	28.74199296	-11.16089412	28.38263911	1	FALSE
CCCCOC(=O)C1=CC=CC=C1C(=O)OCCCC	48.11732208	-24.19823628	-18.90282563	3	FALSE
CON(C(=O)OC)C1=C(COC2=NN(C=C2)C2=CC=C(Cl)C=C2)C=CC=C1	-4.392831757	15.12824609	-20.48891367	2	FALSE
CSC(=O)C1=CC=CC2=C1SN=N2	-14.2362975	-2.12729558	-16.74119844	2	FALSE
CN1COCN(CC2=CN=C(Cl)S2)C1=N[N+]([O-])=O	1.114497407	4.636340552	27.44725578	1	FALSE
O=C(C1=CC=CC=C1)C1=CC=CC=C1	-19.99266768	-0.697387468	-17.10328534	2	FALSE
CCC1=CN=C(C2=NC(C)(C(C)C)C(=O)N2)C(=C1)C(O)=O	5.766077062	-75.17473322	-5.07043496	3	FALSE
[Cl-].C[N+]1(C)CCCCC1	6.062393499	-5.306219971	23.08415024	1	FALSE
CCOC(=O)COC1=CC(N2N=CC(=C(C)C2=O)C(F)(F)F)=C(F)C=C1Cl	-26.27748391	39.00265473	-17.18504192	2	FALSE
S=C1NCCN1	6.061862218	4.085161464	25.78482735	1	FALSE
COP(=S)(OC)SCN1N=NC2=C(C=CC=C2)C1=O	-20.14508366	-3.786725782	-22.24881785	2	FALSE
CC(C)C1(C)NC(=NC1=O)C1=NC=C(C)C=C1C(O)=O	5.981168428	-77.71276287	-9.101198246	3	FALSE
CCCN(CCC)C1=C(C=C(C=C1[N+]([O-])=O)C(F)(F)F)[N+]([O-])=O	5.146516178	12.61352561	-15.68086965	2	FALSE
[Na+].O=C1NC(=O)[N-]C(=O)N1	7.899265332	6.346937445	23.99602753	1	FALSE
O=C(OC1CCCCC1)C1=C(C=CC=C1)C(=O)OC1CCCCC1	45.60490105	-21.44290266	-21.4747229	3	TRUE
CCOC1=NC(F)=CC2=NC(=NN12)S(=O)(=O)NC1=C(Cl)C=CC=C1Cl	-20.88591051	33.97584589	-2.554313497	2	FALSE
CCOC1OC2=C(C=C(OS(C)(=O)=O)C=C2)C1(C)C	-28.38430037	4.586701676	-17.56250501	2	FALSE
CC(C)=C[C@@H]1[C@@H](C(=O)O[C@H]2CC(=O)C(C\C=C/C=C)=C2C)C1(C)C	30.20813537	-14.76279864	19.44849089	1	FALSE
ClC1=C(Cl)C(C#N)=C(Cl)C(C#N)=C1Cl	-22.05599645	24.7456419	-18.47636923	2	FALSE
CC(C)OC1=CC(NC(=O)C2=C(C=CC=C2)C(F)(F)F)=CC=C1	-17.00527713	7.462385592	-26.64328564	2	FALSE
COCC1=CN=C(C2=NC(C)(C(C)C)C(=O)N2)C(=C1)C(O)=O	8.622948642	-74.96523624	-6.704978615	3	FALSE
COC(=O)C1=C(C=C(CNS(C)(=O)=O)C=C1)S(=O)(=O)NC(=O)NC1=NC(OC)=CC(OC)=N1	22.79464746	40.44565545	3.586113374	2	FALSE
CC(C)(C1=CC=C(O)C=C1)C1=CC=C(O)C=C1	-25.74878005	1.177555999	-13.79345246	2	FALSE
CC1(OC(=O)N(C1=O)C1=CC(Cl)=CC(Cl)=C1)C=C	-12.22373064	34.26007412	-11.39734278	2	FALSE
CCCCC(CC)COC(=O)C1=C(C=CC=C1)C(=O)OCC(CC)CCCC	48.16194253	-19.62962895	-18.67829261	3	FALSE
COP(=O)(OC)C(O)C(Cl)(Cl)Cl	24.29060962	-1.185142276	34.52588013	1	FALSE
CON(C)C(=O)NC1=CC=C(Cl)C(Cl)=C1	-13.31452974	28.9502602	-11.05929744	2	FALSE
CCCCC1=CC=CC=C1	-22.723728	-3.56146853	-9.91766608	2	FALSE
CC1(C)[C@@H](C=C(Br)Br)[C@H]1C(=O)O[C@H](C#N)C1=CC=CC(OC2=CC=CC=C2)=C1	29.67607034	-22.95173766	-27.27434057	3	FALSE
CN(C)C(=S)SSC(=S)N(C)C	10.95188814	2.751462078	32.31362555	1	FALSE
CC(C)C1(C)N=C(NC1=O)C1=NC2=C(C=CC=C2)C=C1C(O)=O	6.20469388	-72.45648385	-8.228061455	3	FALSE
OC1=C(Cl)C=C(Cl)C=C1	-21.07337514	31.37856996	-9.699521978	2	FALSE
CC(C)N(C(=O)COC1=NN=C(S1)C(F)(F)F)C1=CC=C(F)C=C1	-17.29075558	15.51380575	-1.258805668	2	FALSE
CCOC(=O)C(C)OC1=CC=C(OC2=NC3=C(O2)C=C(Cl)C=C3)C=C1	-26.39122952	26.17176357	-6.332314517	2	FALSE
CNC(=O)C1=CC(Cl)=CC(C)=C1NC(=O)C1=CC(Br)=NN1C1=C(Cl)C=CC=N1	-8.51820207	11.79351562	-24.67165136	2	FALSE
FC1=CC=C(NC(=O)C2=CC=CC(OC3=CC(=CC=C3)C(F)(F)F)=N2)C=C1	-17.58860561	7.921149551	-30.69910098	2	FALSE
COC1=NC2=NC(NS(=O)(=O)C3=C(OC)N=CC=C3C(F)(F)F)=NN2C(OC)=C1	-21.04273766	35.85086605	1.68040387	2	FALSE
[O-]S([O-])(=O)=O.OC[P+](CO)(CO)CO.OC[P+](CO)(CO)CO	21.32273717	-5.271485984	33.70941557	1	FALSE
NC(=O)N(O)[C@@H]1COC2=C1C=CC(OCC1=CC=CC=C1)=C2	-32.39050731	-1.598924231	-15.47784665	2	FALSE
[NH4+].[Br-]	14.58922728	-4.252602	29.22346389	1	FALSE
CCNC1=NC(NC(C)(C)C)=NC(Cl)=N1	7.95616369	-3.588906596	18.57763356	1	FALSE
OC1=CC(O)=CC=C1	-22.32563295	17.91626968	-6.052513433	2	FALSE
CCCCC(CC)C(O)=O	27.10161747	-15.18769759	23.38756193	1	FALSE
CC(C)(C)CC(C)(C)C1=CC=C(O)C=C1	-25.9132171	-1.875010131	-9.763127361	2	FALSE
COC1=CC=C(O)C=C1.CC(C)(C)* |c:7,t:2,4,lp:1:2,6:2,m:13:8.7|	8.233376079	-10.31510772	33.47836926	1	FALSE
ClC1=CC=C(C=C1)C(C1=CC=C(Cl)C=C1)C(Cl)(Cl)Cl	-19.82030543	3.475892308	-16.83990078	2	FALSE
CCCCC(CC)COC(=O)C1=CC=C(C=C1)C(=O)OCC(CC)CCCC	44.17948088	-20.30821321	-16.83914617	3	FALSE
OC1=C(C=C(C=C1)[N+]([O-])=O)[N+]([O-])=O	0.215706862	14.53919489	-12.13047834	2	FALSE
OC1=C(Cl)C=C(Cl)C=C1Cl	-20.14433233	28.06470847	-9.058783745	2	FALSE
[H][C@@]12CC[C@H](O)[C@@]1(C)CC[C@]1([H])C3=CC=C(O)C=C3CC[C@@]21[H]	-29.34230943	-5.381638283	-6.715337853	2	FALSE
O=C=NCCCCCCN=C=O	10.58667307	-11.91078346	24.18105508	1	FALSE
CC1=CC=C(C=C1)[N+]([O-])=O	0.621584614	13.77588356	-14.97336187	2	FALSE
CCC(C)=NO	12.54734789	-9.520460939	29.06554792	1	FALSE
OC1=C(Cl)C(Cl)=C(Cl)C(Cl)=C1Cl	-20.99001838	28.97086375	-12.79296534	2	FALSE
OC1=CC=CC=C1	-21.24641279	15.43909643	-5.043156405	2	TRUE
[Na+].[Na+].COC1=C(C=C(C)C(=C1)S([O-])(=O)=O)N=NC1=C2C=CC(=CC2=CC=C1O)S([O-])(=O)=O	-26.65797929	10.66328963	-0.174241226	2	FALSE
[K+].[O-]S(=O)(=O)C(F)(F)C(F)(F)C(F)(F)C(F)(F)F	21.19103777	-8.408684375	38.73232001	1	FALSE
[Cl-].[Cl-].[Hg++]	15.53413985	-5.615708103	32.51068193	1	FALSE
OC(=O)CC(O)(CC(O)=O)C(O)=O.CC\C(=C(/C1=CC=CC=C1)C1=CC=C(OCCN(C)C)C=C1)C1=CC=CC=C1	-31.13001393	4.386339444	-9.265659017	2	FALSE
COC1=CC(C=CC)=CC=C1O	-26.32639328	11.86729431	-8.614385784	2	FALSE
[Na+].[O-]C(=O)C(F)(F)C(F)(F)C(F)(F)C(F)(F)C(F)(F)F	25.78936268	-18.17288374	23.81029344	1	FALSE
CC1(C)N(Br)C(=O)N(Cl)C1=O	9.175922699	14.63181619	20.58549539	1	FALSE
CC(CN1C[C@H](C)O[C@H](C)C1)CC1=CC=C(C=C1)C(C)(C)C	-19.75755546	-4.207822811	-4.232348021	2	FALSE
[F-].[Na+]	17.78751868	-6.449883721	29.54866319	1	FALSE
