# Supplementary material for: Computational Insights into Reproductive Toxicity: Clustering, Mechanism Analysis, and Predictive Models
Source: Int J Mol Sci. 2024 Jul 22;25(14):7978. doi: 10.3390/ijms25147978 (PMC11277225; doi:10.3390/ijms25147978)
Supplement: Supplementary file 1 [file ijms-25-07978-s001.zip › Table S2.csv]

Target	Common name	Uniprot ID	ChEMBL ID	Target Class
Poly [ADP-ribose] polymerase-1	PARP1	P09874	CHEMBL3105	Enzyme
Tyrosyl-DNA phosphodiesterase 2	TDP2	O95551	CHEMBL2169736	Enzyme
Sigma opioid receptor	SIGMAR1	Q99720	CHEMBL287	Membrane receptor
Dual specificity mitogen-activated protein kinase kinase 1	MAP2K1	Q02750	CHEMBL3587	Kinase
Leukocyte common antigen	PTPRC	P08575	CHEMBL3243	Enzyme
Dual specificity phosphatase Cdc25B	CDC25B	P30305	CHEMBL4804	Phosphatase
Dual specificity protein phosphatase 1 (by homology)	DUSP1	P28562	CHEMBL6026	Enzyme
Cytochrome P450 19A1	CYP19A1	P11511	CHEMBL1978	Cytochrome P450
Cytochrome P450 2A6	CYP2A6	P11509	CHEMBL5282	Cytochrome P450
Tyrosine-protein kinase FYN	FYN	P06241	CHEMBL1841	Kinase
ADAMTS5	ADAMTS5	Q9UNA0	CHEMBL2285	Protease
DNA topoisomerase II alpha	TOP2A	P11388	CHEMBL1806	Isomerase
Monoamine oxidase A	MAOA	P21397	CHEMBL1951	Oxidoreductase
Monoamine oxidase B	MAOB	P27338	CHEMBL2039	Oxidoreductase
Aldose reductase	AKR1B1	P15121	CHEMBL1900	Enzyme
Aldehyde reductase	AKR1A1	P14550	CHEMBL2246	Enzyme
Protein-glutamine gamma-glutamyltransferase	TGM2	P21980	CHEMBL2730	Enzyme
Thymidine phosphorylase	TYMP	P19971	CHEMBL3106	Enzyme
Aldo-keto reductase family 1 member B10	AKR1B10	O60218	CHEMBL5983	Enzyme
Amine oxidase, copper containing	AOC3	Q16853	CHEMBL3437	Enzyme
Cathepsin K	CTSK	P43235	CHEMBL268	Protease
Mucosa-associated lymphoid tissue lymphoma translocation protein 1	MALT1	Q9UDY8	CHEMBL3632452	Hydrolase
MAP kinase ERK2	MAPK1	P28482	CHEMBL4040	Kinase
N-acylsphingosine-amidohydrolase (by homology)	NAAA	Q02083	CHEMBL4349	Enzyme
Epidermal growth factor receptor erbB1	EGFR	P00533	CHEMBL203	Kinase
Macrophage migration inhibitory factor	MIF	P14174	CHEMBL2085	Enzyme
Carbonic anhydrase XII	CA12	O43570	CHEMBL3242	Lyase
Carbonic anhydrase IX	CA9	Q16790	CHEMBL3594	Lyase
Nitric oxide synthase, inducible (by homology)	NOS2	P35228	CHEMBL4481	Enzyme
Alcohol dehydrogenase beta chain	ADH1B	P00325	CHEMBL3284	Oxidoreductase
Alcohol dehydrogenase gamma chain	ADH1C	P00326	CHEMBL3285	Oxidoreductase
Induced myeloid leukemia cell differentiation protein Mcl-1	MCL1	Q07820	CHEMBL4361	Other cytosolic protein
Glycogen synthase kinase-3 beta	GSK3B	P49841	CHEMBL262	Kinase
Alcohol dehydrogenase alpha chain	ADH1A	P07327	CHEMBL1970	Oxidoreductase
Carbonic anhydrase II	CA2	P00918	CHEMBL205	Lyase
Carbonic anhydrase I	CA1	P00915	CHEMBL261	Lyase
Cytochrome P450 11B1	CYP11B1	P15538	CHEMBL1908	Cytochrome P450
Cytochrome P450 11B2	CYP11B2	P19099	CHEMBL2722	Cytochrome P450
Lysine-specific demethylase 5C	KDM5C	P41229	CHEMBL2163176	Eraser
Lysine-specific demethylase 4B	KDM4B	O94953	CHEMBL3313832	Eraser
Lysine-specific demethylase 5B	KDM5B	Q9UGL1	CHEMBL3774295	Eraser
Lysine-specific demethylase 4A	KDM4A	O75164	CHEMBL5896	Eraser
Lysine-specific demethylase 4C	KDM4C	Q9H3R0	CHEMBL6175	Eraser
Serine/threonine-protein kinase PIM1	PIM1	P11309	CHEMBL2147	Kinase
Serine/threonine-protein kinase PIM3	PIM3	Q86V86	CHEMBL5407	Kinase
Adenosine A3 receptor	ADORA3	P0DMS8	CHEMBL256	Family A G protein-coupled receptor
Acetylcholinesterase	ACHE	P22303	CHEMBL220	Hydrolase
Monoglyceride lipase	MGLL	Q99685	CHEMBL4191	Enzyme
Metabotropic glutamate receptor 4	GRM4	Q14833	CHEMBL2736	Family C G protein-coupled receptor
Telomerase reverse transcriptase	TERT	O14746	CHEMBL2916	Enzyme
Butyrylcholinesterase	BCHE	P06276	CHEMBL1914	Hydrolase
Acyl coenzyme A:cholesterol acyltransferase	CES1	P23141	CHEMBL2265	Enzyme
Transient receptor potential cation channel subfamily A member 1	TRPA1	O75762	CHEMBL6007	Voltage-gated ion channel
Phosphodiesterase 5A	PDE5A	O76074	CHEMBL1827	Phosphodiesterase
Phosphodiesterase 3	PDE3A	Q14432	CHEMBL241	Phosphodiesterase
Phosphodiesterase 3B	PDE3B	Q13370	CHEMBL290	Phosphodiesterase
Carboxylesterase 2	CES2	O00748	CHEMBL3180	Enzyme
Poly [ADP-ribose] polymerase 3	PARP3	Q9Y6F1	CHEMBL5083	Enzyme
c-Jun N-terminal kinase 1	MAPK8	P45983	CHEMBL2276	Kinase
Microtubule-associated protein 2	MAP2	P11137	CHEMBL2390810	Unclassified protein
Nitric-oxide synthase, brain	NOS1	P29475	CHEMBL3568	Enzyme
Carbonic anhydrase VII	CA7	P43166	CHEMBL2326	Lyase
Cathepsin S	CTSS	P25774	CHEMBL2954	Protease
Carbonic anhydrase XIV	CA14	Q9ULX7	CHEMBL3510	Lyase
Carbonic anhydrase VB	CA5B	Q9Y2D0	CHEMBL3969	Lyase
NAD-dependent deacetylase sirtuin 3	SIRT3	Q9NTG7	CHEMBL4461	Eraser
Carbonic anhydrase XIII (by homology)	CA13	Q8N1Q1	CHEMBL3912	Lyase
Insulin-degrading enzyme	IDE	P14735	CHEMBL1293287	Enzyme
Melatonin receptor 1A	MTNR1A	P48039	CHEMBL1945	Family A G protein-coupled receptor
Matrix metalloproteinase 2	MMP2	P08253	CHEMBL333	Protease
Indoleamine 2,3-dioxygenase	IDO1	P14902	CHEMBL4685	Enzyme
Muscarinic acetylcholine receptor M1 (by homology)	CHRM1	P11229	CHEMBL216	Family A G protein-coupled receptor
Norepinephrine transporter	SLC6A2	P23975	CHEMBL222	Electrochemical transporter
Serotonin transporter	SLC6A4	P31645	CHEMBL228	Electrochemical transporter
Dopamine transporter	SLC6A3	Q01959	CHEMBL238	Electrochemical transporter
Methionine aminopeptidase 1	METAP1	P53582	CHEMBL2474	Protease
Hematopoietic cell protein-tyrosine phosphatase 70Z-PEP	PTPN22	Q9Y2R2	CHEMBL2889	Phosphatase
Protein-tyrosine phosphatase 1B	PTPN1	P18031	CHEMBL335	Phosphatase
Cyclin-dependent kinase 2	CDK2	P24941	CHEMBL301	Kinase
Chymotrypsin C	CTRC	Q99895	CHEMBL2386	Protease
Cathepsin G	CTSG	P08311	CHEMBL4071	Protease
Caspase-3	CASP3	P42574	CHEMBL2334	Protease
Signal transducer and activator of transcription 3	STAT3	P40763	CHEMBL4026	Transcription factor
Adenosine A1 receptor	ADORA1	P30542	CHEMBL226	Family A G protein-coupled receptor
Adenosine A2a receptor	ADORA2A	P29274	CHEMBL251	Family A G protein-coupled receptor
DNA (cytosine-5)-methyltransferase 1	DNMT1	P26358	CHEMBL1993	Writer
Myeloperoxidase	MPO	P05164	CHEMBL2439	Enzyme
DNMT3A2/3L complex	DNMT3L DNMT3A	Q9UJW3 Q9Y6K1	CHEMBL3137291	Reader
Heat shock protein HSP 90-alpha	HSP90AA1	P07900	CHEMBL3880	Other cytosolic protein
Heme oxygenase 1 (by homology)	HMOX1	P09601	CHEMBL2823	Enzyme
Metabotropic glutamate receptor 5	GRM5	P41594	CHEMBL3227	Family C G protein-coupled receptor
11-beta-hydroxysteroid dehydrogenase 1	HSD11B1	P28845	CHEMBL4235	Enzyme
Serine/threonine-protein kinase PIM2	PIM2	Q9P1W9	CHEMBL4523	Kinase
Tyrosine-protein kinase JAK1	JAK1	P23458	CHEMBL2835	Kinase
Tyrosine-protein kinase JAK2	JAK2	O60674	CHEMBL2971	Kinase
Lysine-specific demethylase 4D-like	KDM4E	B2RXH2	CHEMBL1293226	Eraser
Cyclooxygenase-1	PTGS1	P23219	CHEMBL221	Oxidoreductase
Quinone reductase 2	NQO2	P16083	CHEMBL3959	Enzyme
Regulator of G-protein signaling 4	RGS4	P49798	CHEMBL1795091	Unclassified protein
MAP kinase-interacting serine/threonine-protein kinase MNK1	MKNK1	Q9BUB5	CHEMBL4718	Kinase
