# Supplementary material for: Computational Insights into Reproductive Toxicity: Clustering, Mechanism Analysis, and Predictive Models
Source: Int J Mol Sci. 2024 Jul 22;25(14):7978. doi: 10.3390/ijms25147978 (PMC11277225; doi:10.3390/ijms25147978)
Supplement: Supplementary file 1 [file ijms-25-07978-s001.zip › Table S3.csv]

Target	Common name	Uniprot ID	ChEMBL ID	Target Class
Carbonic anhydrase II	CA2	P00918	CHEMBL205	Lyase
Carbonic anhydrase III	CA3	P07451	CHEMBL2885	Lyase
Carbonic anhydrase XII	CA12	O43570	CHEMBL3242	Lyase
Carbonic anhydrase IX	CA9	Q16790	CHEMBL3594	Lyase
Carbonic anhydrase IV	CA4	P22748	CHEMBL3729	Lyase
Carbonic anhydrase VB	CA5B	Q9Y2D0	CHEMBL3969	Lyase
Hematopoietic cell protein-tyrosine phosphatase 70Z-PEP	PTPN22	Q9Y2R2	CHEMBL2889	Phosphatase
Carbonic anhydrase VA	CA5A	P35218	CHEMBL4789	Lyase
Indoleamine 2,3-dioxygenase	IDO1	P14902	CHEMBL4685	Enzyme
Tyrosine-protein kinase FYN	FYN	P06241	CHEMBL1841	Kinase
Carbonic anhydrase VI	CA6	P23280	CHEMBL3025	Lyase
Histone deacetylase 6	HDAC6	Q9UBN7	CHEMBL1865	Eraser
Histone deacetylase 8	HDAC8	Q9BY41	CHEMBL3192	Eraser
Carbonic anhydrase I	CA1	P00915	CHEMBL261	Lyase
Acetylcholinesterase	ACHE	P22303	CHEMBL220	Hydrolase
Quinone reductase 2	NQO2	P16083	CHEMBL3959	Enzyme
Methionine aminopeptidase 2	METAP2	P50579	CHEMBL3922	Protease
Epidermal growth factor receptor erbB1	EGFR	P00533	CHEMBL203	Kinase
D-amino-acid oxidase	DAO	P14920	CHEMBL5485	Enzyme
Carbonic anhydrase XIII	CA13	Q8N1Q1	CHEMBL3912	Lyase
Poly [ADP-ribose] polymerase-1	PARP1	P09874	CHEMBL3105	Enzyme
Acyl coenzyme A:cholesterol acyltransferase	CES1	P23141	CHEMBL2265	Enzyme
Carbonic anhydrase VII	CA7	P43166	CHEMBL2326	Lyase
Carbonic anhydrase XIV	CA14	Q9ULX7	CHEMBL3510	Lyase
Serotonin 2b (5-HT2b) receptor	HTR2B	P41595	CHEMBL1833	Family A G protein-coupled receptor
Proteasome subunit beta type-8	PSMB8	P28062	CHEMBL5620	Protease
Toll-like receptor (TLR7/TLR9)	TLR9	Q9NR96	CHEMBL5804	Toll-like and Il-1 receptors
Dopamine D2 receptor	DRD2	P14416	CHEMBL217	Family A G protein-coupled receptor
Dopamine D4 receptor	DRD4	P21917	CHEMBL219	Family A G protein-coupled receptor
Tyrosine-protein kinase SRC	SRC	P12931	CHEMBL267	Kinase
Phosphodiesterase 4B	PDE4B	Q07343	CHEMBL275	Phosphodiesterase
Macrophage migration inhibitory factor	MIF	P14174	CHEMBL2085	Enzyme
G-protein coupled receptor 84	GPR84	Q9NQS5	CHEMBL3714079	Family A G protein-coupled receptor
Arachidonate 15-lipoxygenase	ALOX15	P16050	CHEMBL2903	Enzyme
Dopamine beta-hydroxylase	DBH	P09172	CHEMBL3102	Enzyme
Monoamine oxidase B	MAOB	P27338	CHEMBL2039	Oxidoreductase
Transthyretin	TTR	P02766	CHEMBL3194	Secreted protein
Quinone reductase 1	NQO1	P15559	CHEMBL3623	Enzyme
Thrombin	F2	P00734	CHEMBL204	Protease
Serine/threonine-protein kinase Aurora-A	AURKA	O14965	CHEMBL4722	Kinase
Tyrosinase	TYR	P14679	CHEMBL1973	Oxidoreductase
Proteasome Macropain subunit MB1	PSMB5	P28074	CHEMBL4662	Protease
Tryptophan 2,3-dioxygenase (by homology)	TDO2	P48775	CHEMBL2140	Enzyme
Histone deacetylase 2	HDAC2	Q92769	CHEMBL1937	Eraser
Mannose-6-phosphate isomerase	MPI	P34949	CHEMBL2758	Isomerase
Serine/threonine-protein kinase/endoribonuclease IRE1	ERN1	O75460	CHEMBL1163101	Enzyme
Estradiol 17-beta-dehydrogenase 3	HSD17B3	P37058	CHEMBL4234	Enzyme
Receptor protein-tyrosine kinase erbB-2	ERBB2	P04626	CHEMBL1824	Kinase
Uridine phosphorylase 1 (by homology)	UPP1	Q16831	CHEMBL4811	Enzyme
Alpha-2b adrenergic receptor	ADRA2B	P18089	CHEMBL1942	Family A G protein-coupled receptor
Estrogen receptor alpha	ESR1	P03372	CHEMBL206	Nuclear receptor
Cyclooxygenase-1	PTGS1	P23219	CHEMBL221	Oxidoreductase
Estrogen receptor beta	ESR2	Q92731	CHEMBL242	Nuclear receptor
Thymidine phosphorylase	TYMP	P19971	CHEMBL3106	Enzyme
Hypoxanthine-guanine phosphoribosyltransferase	HPRT1	P00492	CHEMBL2360	Enzyme
Cytochrome P450 1A2	CYP1A2	P05177	CHEMBL3356	Cytochrome P450
Androgen Receptor (by homology)	AR	P10275	CHEMBL1871	Nuclear receptor
Monoamine oxidase A	MAOA	P21397	CHEMBL1951	Oxidoreductase
