# Supplementary material for: Computational Insights into Reproductive Toxicity: Clustering, Mechanism Analysis, and Predictive Models
Source: Int J Mol Sci. 2024 Jul 22;25(14):7978. doi: 10.3390/ijms25147978 (PMC11277225; doi:10.3390/ijms25147978)
Supplement: Supplementary file 1 [file ijms-25-07978-s001.zip › Table S4.csv]

Target	Common name	Uniprot ID	ChEMBL ID	Target Class
Muscarinic acetylcholine receptor M5	CHRM5	P08912	CHEMBL2035	Family A G protein-coupled receptor
Transient receptor potential cation channel subfamily M member 8 (by homology)	TRPM8	Q7Z2W7	CHEMBL1075319	Voltage-gated ion channel
Translocator protein (by homology)	TSPO	P30536	CHEMBL5742	Membrane receptor
Protein-tyrosine phosphatase 1B	PTPN1	P18031	CHEMBL335	Phosphatase
Serotonin 6 (5-HT6) receptor	HTR6	P50406	CHEMBL3371	Family A G protein-coupled receptor
T-cell protein-tyrosine phosphatase	PTPN2	P17706	CHEMBL3807	Phosphatase
Cathepsin (H and K)	CTSH	P09668	CHEMBL2225	Protease
Cathepsin K	CTSK	P43235	CHEMBL268	Protease
Cathepsin L	CTSL	P07711	CHEMBL3837	Protease
Cathepsin (B and K)	CTSB	P07858	CHEMBL4072	Protease
Prolyl endopeptidase	PREP	P48147	CHEMBL3202	Protease
Metabotropic glutamate receptor 5 (by homology)	GRM5	P41594	CHEMBL3227	Family C G protein-coupled receptor
Estradiol 17-beta-dehydrogenase 3	HSD17B3	P37058	CHEMBL4234	Enzyme
Serine/threonine-protein kinase PLK1	PLK1	P53350	CHEMBL3024	Kinase
Transient receptor potential cation channel subfamily A member 1	TRPA1	O75762	CHEMBL6007	Voltage-gated ion channel
Androgen Receptor	AR	P10275	CHEMBL1871	Nuclear receptor
Endothelin-converting enzyme 1	ECE1	P42892	CHEMBL4791	Protease
Progesterone receptor	PGR	P06401	CHEMBL208	Nuclear receptor
Serotonin 2b (5-HT2b) receptor	HTR2B	P41595	CHEMBL1833	Family A G protein-coupled receptor
Thromboxane-A synthase	TBXAS1	P24557	CHEMBL1835	Cytochrome P450
Alpha-2a adrenergic receptor	ADRA2A	P08913	CHEMBL1867	Family A G protein-coupled receptor
Adrenergic receptor alpha-2	ADRA2C	P18825	CHEMBL1916	Family A G protein-coupled receptor
Alpha-2b adrenergic receptor	ADRA2B	P18089	CHEMBL1942	Family A G protein-coupled receptor
Dopamine D1 receptor	DRD1	P21728	CHEMBL2056	Family A G protein-coupled receptor
GABA-A receptor; alpha-5/beta-3/gamma-2	GABRB3 GABRG2 GABRA5	P28472 P18507 P31644	CHEMBL2094122	Ligand-gated ion channel
Serotonin 2a (5-HT2a) receptor	HTR2A	P28223	CHEMBL224	Family A G protein-coupled receptor
Neurokinin 2 receptor	TACR2	P21452	CHEMBL2327	Family A G protein-coupled receptor
Beta-3 adrenergic receptor	ADRB3	P13945	CHEMBL246	Family A G protein-coupled receptor
Cytochrome P450 2D6	CYP2D6	P10635	CHEMBL289	Cytochrome P450
Transient receptor potential cation channel subfamily V member 4	TRPV4	Q9HBA0	CHEMBL3119	Voltage-gated ion channel
Cytochrome P450 2C9	CYP2C9	P11712	CHEMBL3397	Cytochrome P450
Cytochrome P450 3A4	CYP3A4	P08684	CHEMBL340	Cytochrome P450
Cytochrome P450 2C19	CYP2C19	P33261	CHEMBL3622	Cytochrome P450
Tankyrase-2	TNKS2	Q9H2K2	CHEMBL6154	Enzyme
Adenosine A2b receptor	ADORA2B	P29275	CHEMBL255	Family A G protein-coupled receptor
Leukocyte elastase	ELANE	P08246	CHEMBL248	Protease
GABA-A receptor; alpha-3/beta-3/gamma-2	GABRB3 GABRA3 GABRG2	P28472 P34903 P18507	CHEMBL2094120	Ligand-gated ion channel
GABA-A receptor; alpha-1/beta-3/gamma-2	GABRB3 GABRG2 GABRA1	P28472 P18507 P14867	CHEMBL2094121	Ligand-gated ion channel
GABA-A receptor; alpha-2/beta-3/gamma-2	GABRA2 GABRB3 GABRG2	P47869 P28472 P18507	CHEMBL2094130	Ligand-gated ion channel
Cyclooxygenase-1	PTGS1	P23219	CHEMBL221	Oxidoreductase
Cyclooxygenase-2	PTGS2	P35354	CHEMBL230	Oxidoreductase
Metabotropic glutamate receptor 2	GRM2	Q14416	CHEMBL5137	Family C G protein-coupled receptor
G-protein coupled receptor 55	GPR55	Q9Y2T6	CHEMBL1075322	Family A G protein-coupled receptor
Corticotropin releasing factor receptor 1	CRHR1	P34998	CHEMBL1800	Family B G protein-coupled receptor
Glycogen synthase kinase-3 beta	GSK3B	P49841	CHEMBL262	Kinase
Melanin-concentrating hormone receptor 1	MCHR1	Q99705	CHEMBL344	Family A G protein-coupled receptor
Phosphodiesterase 10A	PDE10A	Q9Y233	CHEMBL4409	Phosphodiesterase
Transitional endoplasmic reticulum ATPase	VCP	P55072	CHEMBL1075145	Primary active transporter
Menin	MEN1	O00255	CHEMBL1615381	Unclassified protein
MAP kinase p38 alpha	MAPK14	Q16539	CHEMBL260	Kinase
MAP kinase p38 beta	MAPK11	Q15759	CHEMBL3961	Kinase
Kir3.1/Kir3.4	KCNJ5 KCNJ3	P48544 P48549	CHEMBL3038488	Voltage-gated ion channel
Kir3.1/Kir3.2	KCNJ6 KCNJ3	P48051 P48549	CHEMBL3038489	Voltage-gated ion channel
Polyadenylate-binding protein 1	PABPC1	P11940	CHEMBL1293286	Unclassified protein
Acetylcholine receptor; alpha1/beta1/delta/gamma	CHRNB1 CHRNA1 CHRNG CHRND	P11230 P02708 P07510 Q07001	CHEMBL1907588	Ligand-gated ion channel
Macrophage migration inhibitory factor	MIF	P14174	CHEMBL2085	Enzyme
Neuronal acetylcholine receptor subunit alpha-3	CHRNA3	P32297	CHEMBL3068	Ligand-gated ion channel
Purinergic receptor P2Y1	P2RY1	P47900	CHEMBL4315	Family A G protein-coupled receptor
Plasminogen	PLG	P00747	CHEMBL1801	Protease
Adenosine A1 receptor (by homology)	ADORA1	P30542	CHEMBL226	Family A G protein-coupled receptor
Chymotrypsin C	CTRC	Q99895	CHEMBL2386	Protease
Phosphodiesterase 3	PDE3A	Q14432	CHEMBL241	Phosphodiesterase
Phosphodiesterase 11A	PDE11A	Q9HCR9	CHEMBL2717	Phosphodiesterase
Phosphodiesterase 3B	PDE3B	Q13370	CHEMBL290	Phosphodiesterase
Phosphodiesterase 4C	PDE4C	Q08493	CHEMBL291	Phosphodiesterase
Phosphodiesterase 1A	PDE1A	P54750	CHEMBL3421	Phosphodiesterase
Chymase	CMA1	P23946	CHEMBL4068	Protease
Cathepsin G	CTSG	P08311	CHEMBL4071	Protease
Phosphodiesterase 1C	PDE1C	Q14123	CHEMBL4619	Phosphodiesterase
Voltage-gated potassium channel subunit Kv1.3	KCNA3	P22001	CHEMBL4633	Voltage-gated ion channel
Carbonic anhydrase VA	CA5A	P35218	CHEMBL4789	Lyase
Protein farnesyltransferase	FNTA FNTB	P49354 P49356	CHEMBL2094108	Enzyme
Geranylgeranyl transferase type I	PGGT1B FNTA	P53609 P49354	CHEMBL2095164	Enzyme
Inhibitor of nuclear factor kappa B kinase epsilon subunit	IKBKE	Q14164	CHEMBL3529	Kinase
Dual specificity phosphatase Cdc25A	CDC25A	P30304	CHEMBL3775	Phosphatase
Kinesin-1 heavy chain/ Tyrosine-protein kinase receptor RET	RET	P07949	CHEMBL2041	Kinase
c-Jun N-terminal kinase 1	MAPK8	P45983	CHEMBL2276	Kinase
Interleukin-8 receptor B	CXCR2	P25025	CHEMBL2434	Family A G protein-coupled receptor
Galanin receptor 3	GALR3	O60755	CHEMBL2731	Family A G protein-coupled receptor
Aldehyde dehydrogenase dimeric NADP-preferring	ALDH3A1	P30838	CHEMBL3578	Enzyme
Kinesin-like protein 1	KIF11	P52732	CHEMBL4581	Other cytosolic protein
Histone deacetylase 6	HDAC6	Q9UBN7	CHEMBL1865	Eraser
Anandamide amidohydrolase	FAAH	O00519	CHEMBL2243	Enzyme
Phosphodiesterase 7A	PDE7A	Q13946	CHEMBL3012	Phosphodiesterase
Intermediate conductance calcium-activated potassium channel protein 4	KCNN4	O15554	CHEMBL4305	Voltage-gated ion channel
NAD-dependent deacetylase sirtuin 2	SIRT2	Q8IXJ6	CHEMBL4462	Eraser
Orexin receptor 2	HCRTR2	O43614	CHEMBL4792	Family A G protein-coupled receptor
Orexin receptor 1	HCRTR1	O43613	CHEMBL5113	Family A G protein-coupled receptor
Protein kinase C alpha	PRKCA	P17252	CHEMBL299	Kinase
Phosphodiesterase 5A	PDE5A	O76074	CHEMBL1827	Phosphodiesterase
Stem cell growth factor receptor	KIT	P10721	CHEMBL1936	Kinase
Tyrosine-protein kinase receptor FLT3	FLT3	P36888	CHEMBL1974	Kinase
Insulin receptor	INSR	P06213	CHEMBL1981	Kinase
Cyclin-dependent kinase 2/cyclin E	CCNE2 CDK2 CCNE1	O96020 P24941 P24864	CHEMBL2094126	Other cytosolic protein
Phosphodiesterase 4A	PDE4A	P27815	CHEMBL254	Phosphodiesterase
Phosphodiesterase 2A	PDE2A	O00408	CHEMBL2652	Phosphodiesterase
Fibroblast growth factor receptor 3	FGFR3	P22607	CHEMBL2742	Kinase
Nerve growth factor receptor Trk-A	NTRK1	P04629	CHEMBL2815	Kinase
Tyrosine-protein kinase JAK2	JAK2	O60674	CHEMBL2971	Kinase
Tyrosine-protein kinase Lyn	LYN	P07948	CHEMBL3905	Kinase
